# Supplementary material for: RNAi of vATPasea Affects Survival and Larval-Pupal Development in Plutella xylostella
Source: Insects. 2025 Oct 16;16(10):1054. doi: 10.3390/insects16101054 (PMC12564257; doi:10.3390/insects16101054)
Supplement: Supplementary file 1 [file insects-16-01054-s001.zip]

Archive with 1 entries (1 files):
- insects-3930197-supplementary.pdf
